# Supplementary material for: Impacts of ovarian preservation on the prognosis of neuroendocrine cervical carcinoma: a retrospective analysis based on machine learning
Source: World J Surg Oncol. 2023 May 12;21:146. doi: 10.1186/s12957-023-03014-9 (PMC10176922; doi:10.1186/s12957-023-03014-9)
Supplement: Supplementary file 6 — Additional file 6: Table S4. Detailed DFS risk scores and related variables. [file 12957_2023_3014_MOESM6_ESM.csv]

number	age	tumorsize	stage	vaginal_invasion	DIM	LNM	LUSI	pred	risk
1	¡Ü46	¡Ü2.4cm	¡ÝIII	no	middle	yes	no	0.137964522	lowrisk
2	¡Ü46	¡Ü2.4cm	I	no	middle	no	no	0.039601696	lowrisk
3	¡Ü46	NA	¡ÝIII	yes	whole	yes	no	0.275778851	lowrisk
4	¡Ü46	NA	I	no	middle	no	no	0.033075308	lowrisk
5	>46	>2.4cm	¡ÝIII	no	whole	yes	no	0.603258552	highrisk
6	¡Ü46	NA	I	no	superficial	no	no	0.041517575	lowrisk
7	¡Ü46	>2.4cm	I	no	superficial	no	no	0.263846564	lowrisk
8	¡Ü46	>2.4cm	I	no	superficial	no	no	0.263846564	lowrisk
9	¡Ü46	>2.4cm	I	no	superficial	no	no	0.263846564	lowrisk
10	¡Ü46	>2.4cm	I	no	middle	no	no	0.244514095	lowrisk
11	¡Ü46	>2.4cm	¡ÝIII	no	middle	yes	no	0.136663692	lowrisk
12	¡Ü46	¡Ü2.4cm	I	NA	superficial	no	no	0.136583739	lowrisk
13	>46	NA	II	yes	superficial	no	no	0.388397582	lowrisk
14	>46	>2.4cm	I	no	middle	no	yes	0.32970229	lowrisk
15	>46	>2.4cm	I	no	middle	no	no	0.374705219	lowrisk
16	¡Ü46	>2.4cm	I	no	middle	no	yes	0.351860893	lowrisk
17	¡Ü46	>2.4cm	I	no	whole	no	no	0.302956394	lowrisk
18	¡Ü46	>2.4cm	¡ÝIII	no	whole	yes	no	0.158598895	lowrisk
19	¡Ü46	NA	I	no	middle	no	no	0.033075308	lowrisk
20	>46	>2.4cm	I	no	superficial	no	yes	0.471927151	highrisk
21	>46	>2.4cm	I	no	middle	no	no	0.374705219	lowrisk
22	¡Ü46	>2.4cm	¡ÝIII	yes	whole	yes	no	0.41722442	lowrisk
23	¡Ü46	>2.4cm	¡ÝIII	yes	middle	yes	no	0.555121563	highrisk
24	¡Ü46	¡Ü2.4cm	I	no	middle	no	no	0.039601696	lowrisk
25	¡Ü46	>2.4cm	I	no	middle	no	no	0.244514095	lowrisk
26	>46	>2.4cm	I	no	superficial	no	no	0.42121875	lowrisk
27	>46	>2.4cm	¡ÝIII	no	whole	yes	yes	0.528148811	highrisk
28	¡Ü46	>2.4cm	I	no	superficial	no	no	0.263846564	lowrisk
29	>46	>2.4cm	¡ÝIII	yes	whole	yes	yes	0.749020375	highrisk
30	>46	>2.4cm	II	yes	whole	no	no	0.75214746	highrisk
31	>46	>2.4cm	I	no	whole	no	no	0.49440658	highrisk
32	¡Ü46	>2.4cm	I	no	superficial	no	no	0.263846564	lowrisk
33	¡Ü46	>2.4cm	¡ÝIII	yes	whole	yes	yes	0.599749369	highrisk
34	¡Ü46	>2.4cm	¡ÝIII	no	middle	yes	no	0.136663692	lowrisk
35	¡Ü46	¡Ü2.4cm	I	no	whole	no	no	0.226276666	lowrisk
36	>46	>2.4cm	¡ÝIII	yes	whole	yes	yes	0.749020375	highrisk
37	¡Ü46	¡Ü2.4cm	I	no	superficial	no	no	0.042703174	lowrisk
38	¡Ü46	¡Ü2.4cm	I	no	superficial	no	no	0.042703174	lowrisk
39	¡Ü46	>2.4cm	II	no	whole	no	no	0.266598229	lowrisk
40	>46	¡Ü2.4cm	I	no	whole	no	no	0.174261005	lowrisk
41	¡Ü46	NA	¡ÝIII	no	whole	yes	yes	0.116234806	lowrisk
42	>46	¡Ü2.4cm	I	no	superficial	no	no	0.166601333	lowrisk
43	¡Ü46	¡Ü2.4cm	I	no	middle	no	no	0.039601696	lowrisk
44	>46	>2.4cm	¡ÝIII	no	whole	yes	no	0.603258552	highrisk
45	¡Ü46	>2.4cm	¡ÝIII	yes	whole	no	no	0.382729188	lowrisk
46	¡Ü46	>2.4cm	I	no	middle	no	yes	0.351860893	lowrisk
47	>46	>2.4cm	¡ÝIII	no	whole	yes	yes	0.528148811	highrisk
48	>46	NA	I	NA	NA	no	no	0.53032267	highrisk
49	>46	>2.4cm	I	no	superficial	no	no	0.42121875	lowrisk
50	>46	>2.4cm	I	no	middle	no	no	0.374705219	lowrisk
51	¡Ü46	>2.4cm	¡ÝIII	no	whole	yes	yes	0.212510481	lowrisk
52	>46	¡Ü2.4cm	II	yes	middle	no	no	0.241710673	lowrisk
53	¡Ü46	¡Ü2.4cm	¡ÝIII	yes	middle	yes	no	0.489269318	highrisk
54	>46	¡Ü2.4cm	I	no	middle	no	no	0.103884973	lowrisk
55	¡Ü46	¡Ü2.4cm	I	no	superficial	no	no	0.042703174	lowrisk
56	>46	>2.4cm	I	no	middle	no	yes	0.32970229	lowrisk
57	>46	NA	II	yes	middle	no	no	0.288376846	lowrisk
58	¡Ü46	NA	I	no	NA	no	no	0.149814862	lowrisk
59	¡Ü46	¡Ü2.4cm	I	no	superficial	no	no	0.042703174	lowrisk
60	¡Ü46	>2.4cm	I	no	whole	no	no	0.302956394	lowrisk
61	>46	>2.4cm	II	no	middle	no	no	0.564195267	highrisk
62	>46	>2.4cm	¡ÝIII	yes	whole	yes	yes	0.749020375	highrisk
63	¡Ü46	>2.4cm	I	no	superficial	no	no	0.263846564	lowrisk
64	¡Ü46	>2.4cm	I	no	superficial	no	no	0.263846564	lowrisk
65	>46	NA	I	no	whole	no	yes	0.150738463	lowrisk
66	>46	>2.4cm	I	no	middle	no	no	0.374705219	lowrisk
67	¡Ü46	>2.4cm	I	no	whole	no	no	0.302956394	lowrisk
68	>46	>2.4cm	¡ÝIII	yes	whole	yes	no	0.60714094	highrisk
69	>46	>2.4cm	I	no	middle	no	no	0.374705219	lowrisk
70	>46	¡Ü2.4cm	I	no	whole	no	no	0.174261005	lowrisk
71	>46	¡Ü2.4cm	I	no	superficial	no	no	0.166601333	lowrisk
72	¡Ü46	¡Ü2.4cm	I	no	superficial	no	no	0.042703174	lowrisk
73	>46	>2.4cm	I	no	middle	no	no	0.374705219	lowrisk
74	>46	¡Ü2.4cm	I	no	superficial	no	no	0.166601333	lowrisk
75	¡Ü46	¡Ü2.4cm	I	no	superficial	no	no	0.042703174	lowrisk
76	¡Ü46	>2.4cm	¡ÝIII	no	middle	yes	no	0.136663692	lowrisk
77	¡Ü46	>2.4cm	¡ÝIII	no	whole	yes	no	0.158598895	lowrisk
78	>46	>2.4cm	I	no	middle	no	no	0.374705219	lowrisk
79	>46	>2.4cm	I	no	whole	no	no	0.49440658	highrisk
80	>46	>2.4cm	II	yes	whole	no	yes	0.865071106	highrisk
81	¡Ü46	¡Ü2.4cm	I	no	superficial	no	no	0.042703174	lowrisk
82	>46	>2.4cm	¡ÝIII	no	whole	yes	yes	0.528148811	highrisk
83	>46	NA	I	no	superficial	no	no	0.175600791	lowrisk
84	¡Ü46	¡Ü2.4cm	I	no	whole	yes	no	0.149404794	lowrisk
85	¡Ü46	¡Ü2.4cm	I	no	superficial	no	no	0.042703174	lowrisk
86	¡Ü46	¡Ü2.4cm	I	no	middle	no	no	0.039601696	lowrisk
87	¡Ü46	NA	I	no	middle	no	no	0.033075308	lowrisk
88	¡Ü46	>2.4cm	I	no	superficial	no	no	0.263846564	lowrisk
89	¡Ü46	>2.4cm	¡ÝIII	no	whole	yes	yes	0.212510481	lowrisk
90	¡Ü46	>2.4cm	I	no	whole	no	no	0.302956394	lowrisk
91	¡Ü46	¡Ü2.4cm	I	no	superficial	no	no	0.042703174	lowrisk
92	¡Ü46	>2.4cm	I	no	middle	no	no	0.244514095	lowrisk
93	>46	>2.4cm	¡ÝIII	yes	whole	yes	yes	0.749020375	highrisk
94	>46	>2.4cm	II	yes	whole	no	yes	0.865071106	highrisk
95	>46	>2.4cm	I	no	middle	no	no	0.374705219	lowrisk
96	¡Ü46	¡Ü2.4cm	I	no	superficial	no	no	0.042703174	lowrisk
97	>46	>2.4cm	¡ÝIII	no	whole	yes	no	0.603258552	highrisk
98	¡Ü46	>2.4cm	II	no	superficial	no	no	0.426438176	highrisk
99	>46	>2.4cm	¡ÝIII	yes	whole	yes	no	0.60714094	highrisk
100	¡Ü46	¡Ü2.4cm	I	no	middle	no	no	0.039601696	lowrisk
101	>46	¡Ü2.4cm	I	no	middle	no	no	0.103884973	lowrisk
102	¡Ü46	>2.4cm	¡ÝIII	yes	whole	yes	no	0.41722442	lowrisk
103	¡Ü46	¡Ü2.4cm	I	no	whole	no	no	0.226276666	lowrisk
104	¡Ü46	>2.4cm	I	no	middle	no	no	0.244514095	lowrisk
105	¡Ü46	>2.4cm	II	no	middle	no	no	0.281677388	lowrisk
106	>46	¡Ü2.4cm	II	yes	superficial	no	no	0.319529562	lowrisk
107	>46	>2.4cm	I	no	whole	no	no	0.49440658	highrisk
108	¡Ü46	>2.4cm	I	yes	whole	no	no	0.592732026	highrisk
109	¡Ü46	>2.4cm	¡ÝIII	yes	whole	yes	no	0.41722442	lowrisk
110	>46	>2.4cm	¡ÝIII	no	whole	yes	no	0.603258552	highrisk
111	>46	>2.4cm	¡ÝIII	yes	whole	yes	yes	0.749020375	highrisk
112	>46	>2.4cm	¡ÝIII	no	whole	yes	yes	0.528148811	highrisk
113	>46	¡Ü2.4cm	I	no	superficial	no	no	0.166601333	lowrisk
114	>46	¡Ü2.4cm	I	no	superficial	no	no	0.166601333	lowrisk
115	¡Ü46	¡Ü2.4cm	I	no	middle	no	no	0.039601696	lowrisk
116	>46	¡Ü2.4cm	II	no	middle	no	yes	0.148077976	lowrisk
