# Supplementary material for: Impacts of ovarian preservation on the prognosis of neuroendocrine cervical carcinoma: a retrospective analysis based on machine learning
Source: World J Surg Oncol. 2023 May 12;21:146. doi: 10.1186/s12957-023-03014-9 (PMC10176922; doi:10.1186/s12957-023-03014-9)
Supplement: Supplementary file 7 — Additional file 7: Table S5. Detailed OS risk scores and related variables. [file 12957_2023_3014_MOESM7_ESM.csv]

ID	Age	Tumor_size	stage	LNM	LUSI	DIM	Parametrial_involvement	vaginal_invasion	pred	risk
1	¡Ü46	¡Ü2.4cm	late	yes	no	middle	no	no	0.10498944	lowrisk
2	¡Ü46	¡Ü2.4cm	early	no	no	middle	no	no	0.034447493	lowrisk
3	¡Ü46	NA	late	yes	no	whole	yes	yes	0.167519097	lowrisk
4	¡Ü46	NA	early	no	no	middle	no	no	0.027793284	lowrisk
5	>46	>2.4cm	late	yes	no	whole	no	no	0.287599053	highrisk
6	¡Ü46	NA	early	no	no	superficial	no	no	0.038467284	lowrisk
7	¡Ü46	>2.4cm	early	no	no	superficial	no	no	0.118099807	lowrisk
8	¡Ü46	>2.4cm	early	no	no	superficial	no	no	0.118099807	lowrisk
9	¡Ü46	>2.4cm	early	no	no	superficial	no	no	0.118099807	lowrisk
10	¡Ü46	>2.4cm	late	no	no	middle	no	no	0.173850354	lowrisk
11	¡Ü46	>2.4cm	late	yes	no	middle	no	no	0.069042462	lowrisk
12	¡Ü46	¡Ü2.4cm	early	no	no	superficial	no	NA	0.120569224	lowrisk
13	>46	NA	early	no	no	superficial	no	yes	0.336308343	highrisk
14	>46	>2.4cm	early	no	yes	middle	no	no	0.228897048	lowrisk
15	>46	>2.4cm	early	no	no	middle	no	no	0.417964124	highrisk
16	¡Ü46	>2.4cm	early	no	yes	middle	no	no	0.290640276	highrisk
17	¡Ü46	>2.4cm	early	no	no	whole	no	no	0.124924195	lowrisk
18	¡Ü46	>2.4cm	late	yes	no	whole	no	no	0.04546601	lowrisk
19	¡Ü46	NA	early	no	no	middle	no	no	0.027793284	lowrisk
20	>46	>2.4cm	early	no	yes	superficial	no	no	0.187904758	lowrisk
21	>46	>2.4cm	early	no	no	middle	no	no	0.417964124	highrisk
22	¡Ü46	>2.4cm	late	yes	no	whole	no	yes	0.081741002	lowrisk
23	¡Ü46	>2.4cm	late	yes	no	middle	yes	yes	0.164575305	lowrisk
24	¡Ü46	¡Ü2.4cm	early	no	no	middle	no	no	0.034447493	lowrisk
25	¡Ü46	>2.4cm	early	no	no	middle	no	no	0.12992426	lowrisk
26	>46	>2.4cm	early	no	no	superficial	no	no	0.336089812	highrisk
27	>46	>2.4cm	late	yes	yes	whole	no	no	0.440306097	highrisk
28	¡Ü46	>2.4cm	early	no	no	superficial	no	no	0.118099807	lowrisk
29	>46	>2.4cm	late	yes	yes	whole	no	yes	0.645732735	highrisk
30	>46	>2.4cm	early	no	no	whole	no	yes	0.552049714	highrisk
31	>46	>2.4cm	early	no	no	whole	no	no	0.399304014	highrisk
32	¡Ü46	>2.4cm	early	no	no	superficial	no	no	0.118099807	lowrisk
33	¡Ü46	>2.4cm	late	yes	yes	whole	no	yes	0.202921731	lowrisk
34	¡Ü46	>2.4cm	late	yes	no	middle	no	no	0.069042462	lowrisk
35	¡Ü46	¡Ü2.4cm	early	no	no	whole	no	no	0.19279596	lowrisk
36	>46	>2.4cm	late	yes	yes	whole	no	yes	0.645732735	highrisk
37	¡Ü46	¡Ü2.4cm	early	no	no	superficial	no	no	0.024324643	lowrisk
38	¡Ü46	¡Ü2.4cm	early	no	no	superficial	no	no	0.024324643	lowrisk
39	¡Ü46	>2.4cm	late	no	no	whole	no	no	0.075987306	lowrisk
40	>46	¡Ü2.4cm	early	no	no	whole	no	no	0.123049307	lowrisk
41	¡Ü46	NA	late	yes	yes	whole	yes	no	0.083903331	lowrisk
42	>46	¡Ü2.4cm	early	no	no	superficial	no	no	0.056699684	lowrisk
43	¡Ü46	¡Ü2.4cm	early	no	no	middle	no	no	0.034447493	lowrisk
44	>46	>2.4cm	late	yes	no	whole	yes	no	0.287599053	highrisk
45	¡Ü46	>2.4cm	late	no	no	whole	yes	yes	0.081454416	lowrisk
46	¡Ü46	>2.4cm	early	no	yes	middle	no	no	0.290640276	highrisk
47	>46	>2.4cm	late	yes	yes	whole	no	no	0.440306097	highrisk
48	>46	NA	early	no	no	NA	no	NA	0.528638083	highrisk
49	>46	>2.4cm	early	no	no	superficial	no	no	0.336089812	highrisk
50	>46	>2.4cm	late	no	no	middle	no	no	0.179764349	lowrisk
51	¡Ü46	>2.4cm	late	yes	yes	whole	no	no	0.127386676	lowrisk
52	>46	¡Ü2.4cm	early	no	no	middle	no	yes	0.186240111	lowrisk
53	¡Ü46	¡Ü2.4cm	late	yes	no	middle	no	yes	0.325032318	highrisk
54	>46	¡Ü2.4cm	early	no	no	middle	no	no	0.077025209	lowrisk
55	¡Ü46	¡Ü2.4cm	early	no	no	superficial	no	no	0.024324643	lowrisk
56	>46	>2.4cm	early	no	yes	middle	no	no	0.228897048	lowrisk
57	>46	NA	early	no	no	middle	no	yes	0.257404098	lowrisk
58	¡Ü46	NA	early	no	no	NA	no	no	0.154746158	lowrisk
59	¡Ü46	¡Ü2.4cm	early	no	no	superficial	no	no	0.024324643	lowrisk
60	¡Ü46	>2.4cm	early	no	no	whole	no	no	0.124924195	lowrisk
61	>46	>2.4cm	early	no	no	middle	no	no	0.417964124	highrisk
62	>46	>2.4cm	late	yes	yes	whole	yes	yes	0.645732735	highrisk
63	¡Ü46	>2.4cm	early	no	no	superficial	no	no	0.118099807	lowrisk
64	¡Ü46	>2.4cm	early	no	no	superficial	no	no	0.118099807	lowrisk
65	>46	NA	early	no	yes	whole	no	no	0.128885384	lowrisk
66	>46	>2.4cm	late	no	no	middle	no	no	0.179764349	lowrisk
67	¡Ü46	>2.4cm	late	no	no	whole	no	no	0.075987306	lowrisk
68	>46	>2.4cm	late	yes	no	whole	yes	yes	0.457009901	highrisk
69	>46	>2.4cm	early	no	no	middle	no	no	0.417964124	highrisk
70	>46	¡Ü2.4cm	early	no	no	whole	no	no	0.123049307	lowrisk
71	>46	¡Ü2.4cm	early	no	no	superficial	no	no	0.056699684	lowrisk
72	¡Ü46	¡Ü2.4cm	early	no	no	superficial	no	no	0.024324643	lowrisk
73	>46	>2.4cm	early	no	no	middle	no	no	0.417964124	highrisk
74	>46	¡Ü2.4cm	early	no	no	superficial	no	no	0.056699684	lowrisk
75	¡Ü46	¡Ü2.4cm	early	no	no	superficial	no	no	0.024324643	lowrisk
76	¡Ü46	>2.4cm	late	yes	no	middle	no	no	0.069042462	lowrisk
77	¡Ü46	>2.4cm	late	yes	no	whole	no	no	0.04546601	lowrisk
78	>46	>2.4cm	early	no	no	middle	no	no	0.417964124	highrisk
79	>46	>2.4cm	early	no	no	whole	no	no	0.399304014	highrisk
80	>46	>2.4cm	late	no	yes	whole	no	yes	0.446426322	highrisk
81	¡Ü46	¡Ü2.4cm	late	no	no	superficial	no	no	0.041099184	lowrisk
82	>46	>2.4cm	late	yes	yes	whole	no	no	0.440306097	highrisk
83	>46	NA	early	no	no	superficial	no	no	0.147353557	lowrisk
84	¡Ü46	¡Ü2.4cm	early	yes	no	whole	no	no	0.124591372	lowrisk
85	¡Ü46	¡Ü2.4cm	early	no	no	superficial	no	no	0.024324643	lowrisk
86	¡Ü46	¡Ü2.4cm	early	no	no	middle	no	no	0.034447493	lowrisk
87	¡Ü46	NA	early	no	no	middle	no	no	0.027793284	lowrisk
88	¡Ü46	>2.4cm	early	no	no	superficial	no	no	0.118099807	lowrisk
89	¡Ü46	>2.4cm	late	yes	yes	whole	no	no	0.127386676	lowrisk
90	¡Ü46	>2.4cm	late	no	no	whole	no	no	0.075987306	lowrisk
91	¡Ü46	¡Ü2.4cm	early	no	no	superficial	no	no	0.024324643	lowrisk
92	¡Ü46	>2.4cm	late	no	no	middle	no	no	0.173850354	lowrisk
93	>46	>2.4cm	late	yes	yes	whole	no	yes	0.645732735	highrisk
94	>46	>2.4cm	early	no	yes	whole	no	yes	0.584596943	highrisk
95	>46	>2.4cm	early	no	no	middle	no	no	0.417964124	highrisk
96	¡Ü46	¡Ü2.4cm	early	no	no	superficial	no	no	0.024324643	lowrisk
97	>46	>2.4cm	late	yes	no	whole	no	no	0.287599053	highrisk
98	¡Ü46	>2.4cm	late	no	no	superficial	no	no	0.116013783	lowrisk
99	>46	>2.4cm	late	yes	no	whole	no	yes	0.457009901	highrisk
100	¡Ü46	¡Ü2.4cm	late	no	no	middle	no	no	0.073683899	lowrisk
101	>46	¡Ü2.4cm	late	no	no	middle	yes	no	0.043768398	lowrisk
102	¡Ü46	>2.4cm	late	yes	no	whole	yes	yes	0.081741002	lowrisk
103	¡Ü46	¡Ü2.4cm	early	no	no	whole	no	no	0.19279596	lowrisk
104	¡Ü46	>2.4cm	early	no	no	middle	no	no	0.12992426	lowrisk
105	¡Ü46	>2.4cm	early	no	no	middle	no	no	0.12992426	lowrisk
106	>46	¡Ü2.4cm	early	no	no	superficial	no	yes	0.220899955	lowrisk
107	>46	>2.4cm	late	no	no	whole	no	no	0.189707371	lowrisk
108	¡Ü46	>2.4cm	early	no	no	whole	no	yes	0.153896337	lowrisk
109	¡Ü46	>2.4cm	late	yes	no	whole	no	yes	0.081741002	lowrisk
110	>46	>2.4cm	late	yes	no	whole	no	no	0.287599053	highrisk
111	>46	>2.4cm	late	yes	yes	whole	yes	yes	0.645732735	highrisk
112	>46	>2.4cm	late	yes	yes	whole	yes	no	0.440306097	highrisk
113	>46	¡Ü2.4cm	early	no	no	superficial	no	no	0.056699684	lowrisk
114	>46	¡Ü2.4cm	early	no	no	superficial	no	no	0.056699684	lowrisk
115	¡Ü46	¡Ü2.4cm	early	no	no	middle	no	no	0.034447493	lowrisk
116	>46	¡Ü2.4cm	early	no	yes	middle	no	no	0.053538939	lowrisk
