# Supplementary material for: Impacts of ovarian preservation on the prognosis of neuroendocrine cervical carcinoma: a retrospective analysis based on machine learning
Source: World J Surg Oncol. 2023 May 12;21:146. doi: 10.1186/s12957-023-03014-9 (PMC10176922; doi:10.1186/s12957-023-03014-9)
Supplement: Supplementary file 8 — Additional file 8: Table S6. Detailed DFS risk scores and related factors of patients younger than 46 years old. [file 12957_2023_3014_MOESM8_ESM.csv]

ID	vaginal_invasion	tumor_size	para_aortic_LNM	risk_score	risk_class
1	no	<=2.4cm	no	2.318704207	lowrisk
2	no	<=2.4cm	no	2.318704207	lowrisk
3	yes	unknown	no	2.799866912	lowrisk
4	no	unknown	no	1.466770353	lowrisk
5	no	>2.4cm	no	3.17063806	highrisk
6	yes	<=2.4cm	no	3.651800766	highrisk
7	no	<=2.4cm	no	2.318704207	lowrisk
8	no	unknown	no	1.466770353	lowrisk
9	no	>2.4cm	no	3.17063806	highrisk
10	no	>2.4cm	no	3.17063806	highrisk
11	no	>2.4cm	no	3.17063806	highrisk
12	no	>2.4cm	no	3.17063806	highrisk
13	no	>2.4cm	no	3.17063806	highrisk
14	no	unknown	no	1.466770353	lowrisk
15	no	<=2.4cm	no	2.318704207	lowrisk
16	unknown	<=2.4cm	no	0.985607648	lowrisk
17	no	>2.4cm	no	3.17063806	highrisk
18	no	>2.4cm	no	3.17063806	highrisk
19	no	>2.4cm	no	3.17063806	highrisk
20	no	>2.4cm	no	3.17063806	highrisk
21	no	>2.4cm	no	3.17063806	highrisk
22	no	>2.4cm	no	3.17063806	highrisk
23	no	>2.4cm	no	3.17063806	highrisk
24	no	<=2.4cm	no	2.318704207	lowrisk
25	no	unknown	no	1.466770353	lowrisk
26	no	<=2.4cm	no	2.318704207	lowrisk
27	yes	>2.4cm	no	4.503734619	highrisk
28	yes	>2.4cm	no	4.503734619	highrisk
29	no	<=2.4cm	no	2.318704207	lowrisk
30	no	>2.4cm	no	3.17063806	highrisk
31	no	>2.4cm	no	3.17063806	highrisk
32	no	>2.4cm	no	3.17063806	highrisk
33	no	>2.4cm	no	3.17063806	highrisk
34	no	<=2.4cm	no	2.318704207	lowrisk
35	no	<=2.4cm	no	2.318704207	lowrisk
36	no	<=2.4cm	no	2.318704207	lowrisk
37	no	<=2.4cm	no	2.318704207	lowrisk
38	no	unknown	no	1.466770353	lowrisk
39	no	>2.4cm	no	3.17063806	highrisk
40	no	>2.4cm	no	3.17063806	highrisk
41	no	>2.4cm	no	3.17063806	highrisk
42	no	<=2.4cm	no	2.318704207	lowrisk
43	no	>2.4cm	no	3.17063806	highrisk
44	no	>2.4cm	no	3.17063806	highrisk
45	yes	>2.4cm	yes	4.637408414	highrisk
46	no	>2.4cm	no	3.17063806	highrisk
47	no	<=2.4cm	no	2.318704207	lowrisk
48	no	<=2.4cm	no	2.318704207	lowrisk
49	no	>2.4cm	no	3.17063806	highrisk
50	no	<=2.4cm	no	2.318704207	lowrisk
51	no	<=2.4cm	no	2.318704207	lowrisk
52	no	<=2.4cm	no	2.318704207	lowrisk
53	yes	>2.4cm	no	4.503734619	highrisk
54	no	>2.4cm	no	3.17063806	highrisk
55	no	<=2.4cm	no	2.318704207	lowrisk
56	no	>2.4cm	no	3.17063806	highrisk
57	no	unknown	yes	1.600444148	lowrisk
58	no	>2.4cm	no	3.17063806	highrisk
59	no	<=2.4cm	no	2.318704207	lowrisk
60	yes	>2.4cm	no	4.503734619	highrisk
61	yes	>2.4cm	no	4.503734619	highrisk
62	no	<=2.4cm	no	2.318704207	lowrisk
63	yes	>2.4cm	no	4.503734619	highrisk
64	no	>2.4cm	no	3.17063806	highrisk
